# Supplementary material for: Developing a 5-gene prognostic signature for cervical cancer by integrating mRNA and copy number variations
Source: BMC Cancer. 2022 Feb 21;22:192. doi: 10.1186/s12885-022-09291-z (PMC8859909; doi:10.1186/s12885-022-09291-z)
Supplement: Supplementary file 10 — Additional file 10: Supplementary Table S1. The clinical information of TCGA, GTEx and GSE44001 datasets. [file 12885_2022_9291_MOESM10_ESM.xlsx]

## Sheet: Sheet1
Clinical Features	TCGA-CESC	GSE44001
OS
0	220	262
1	71	38
T Stage
T1	137
T2	67
T3	16
T4	10
TX	61
N Stage
N0	128
N1	55
NX	108
M Stage
M0	107
M1	10
MX	174
Stage
I	159
II	64
III	41
IV	21
X	6
Grade
G1	18
G2	129
G3	116
G4	1
GX	27
Age
≤ 45	139
> 45	152
HPV
positive	9
negative	167
NA	115
