# Supplementary material for: Developing a 5-gene prognostic signature for cervical cancer by integrating mRNA and copy number variations
Source: BMC Cancer. 2022 Feb 21;22:192. doi: 10.1186/s12885-022-09291-z (PMC8859909; doi:10.1186/s12885-022-09291-z)
Supplement: Supplementary file 11 — Additional file 11: Supplementary Table S2. The clinical information of training group and test group. [file 12885_2022_9291_MOESM11_ESM.xlsx]

## Sheet: S2
Clinical Features	TCGA-train	TCGA-test	P
OS
0	109	111	0.8106
1	37	34
T Stage
T1	68	69	0.1148
T2	36	31
T3	3	13
T4	5	5
TX	34	27
N Stage
N0	68	60	0.2411
N1	22	33
NX	56	52
M Stage
M0	58	49	0.0646
M1	8	2
MX	80	94
Stage
I	80	79	0.323
II	36	28
III	15	26
IV	11	10
X	4	2
Grade
G1	11	7	0.5329
G2	66	63
G3	53	63
G4	1	0
GX	15	12
Age
≤ 45	67	72	0.5992
> 45	79	73
HPV
positive	80	87	0.5754
negative	4	5
NA	62	53
