# Supplementary material for: Developing a 5-gene prognostic signature for cervical cancer by integrating mRNA and copy number variations
Source: BMC Cancer. 2022 Feb 21;22:192. doi: 10.1186/s12885-022-09291-z (PMC8859909; doi:10.1186/s12885-022-09291-z)
Supplement: Supplementary file 12 — Additional file 12: Supplementary Table S3. The list of 255 common genes between genes in CNVs and DEGs. [file 12885_2022_9291_MOESM12_ESM.xlsx]

## Sheet: S3
DEGs
ABCA8
ABCB1
ACSS3
ACTG2
ACVRL1
ADAMTS1
ADAMTS19
ADAMTS5
ADCY4
ADGRD1
ADGRE5
ALKAL2
ANLN
AOC3
AP1M2
APOD
AQP1
AR
ARHGAP6
ARHGEF25
ARMCX1
ASF1B
ATOH8
AVPR1A
BAIAP2L1
BEX1
BHMT2
BICDL1
BICDL2
BUB1
C16orf89
CACNB2
CALCRL
CAVIN2
CBX7
CCDC184
CCL14
CCL23
CCNF
CD79B
CDC20
CDC42BPG
CDC45
CDC6
CDCA5
CDCA7
CDCA8
CDH1
CDK1
CDKN3
CDO1
CENPA
CFL2
CHRDL1
CKAP2L
CLDN4
CLDN5
CLEC14A
CMA1
CNKSR1
CNN1
CNRIP1
CRHBP
CRYBG2
CTSG
CXCL12
CYBRD1
CYYR1
DCN
DEPP1
DIPK2B
DLGAP5
DMD
DSG2
E2F7
ECRG4
EFEMP2
ELMO3
EMILIN1
EPDR1
EPN3
ERBB3
ESPL1
ESRP2
FABP3
FAM110D
FAM111B
FAM171B
FAXDC2
FEN1
FERMT2
FHL1
FKBP7
FRZB
GALNT17
GALNT3
GATA6
GINS2
GJA4
GJB3
GJB5
GLT8D2
GNG11
GPRASP1
GPRASP2
GRASP
GRB7
GREB1
GSPT2
GYPC
HEPH
HEYL
HK2
HLF
HOXA11
HSD17B6
ICAM2
INMT
ITGA7
ITGB1BP2
ITM2A
JAM2
JAZF1
JPH4
JUP
KANK2
KIF18B
KIF2C
KIF4A
KLF2
KNTC1
KRT17
KRT80
KRTCAP3
LIMS2
LIN7A
LMNB1
LONRF2
LRCH2
LRRN4CL
MAGEH1
MAOB
MEOX1
MEOX2
MSRB3
NAALADL1
NACAD
NAP1L2
NAP1L3
NCAPH
NDN
NDP
NETO2
NFATC4
NOSTRIN
NOVA1
NR2F1
NRXN2
NUDT10
NXPH3
OAS3
ORC6
PAGE4
PAQR4
PCP4
PDE1A
PDK4
PECAM1
PGM5
PKMYT1
PLCL1
PLEK2
PLK1
PRKG1
PROM2
PRR11
PRR16
PRSS22
PRSS8
PTGER2
PTPRB
PWWP3B
PYGM
RAB3IL1
RACGAP1
RAI2
RAMP2
RAMP3
RAPGEFL1
RGN
RHOJ
RIPK4
RMI2
RNASE4
RPRM
RSPO1
RTL5
SALL1
SCN7A
SELENOM
SERINC2
SERTM2
SGCA
SHCBP1
SLC22A17
SLC2A1
SLC43A1
SLC7A3
SLC9A3R1
SMIM10
SMTN
SOCS2
SPAG5
SPC24
SPC25
SRPX
STAC2
STON1
SYT1
SYTL4
TACR1
TCEAL1
TCEAL2
TCEAL3
TCEAL4
TCEAL5
TCEAL6
TCEAL7
TCF23
TEDC2
TGFB1I1
TIE1
TIMELESS
TLCD1
TMEM132C
TMEM184A
TMEM200B
TMEM204
TMEM35A
TMEM47
TMSB10
TNS2
TOP2A
TROAP
TUBA1A
TUBA1C
VAMP8
VDR
VEGFD
VSTM4
WSCD2
ZCCHC12
ZNF521
ZNF853
ZWINT
