# Supplementary material for: Developing a 5-gene prognostic signature for cervical cancer by integrating mRNA and copy number variations
Source: BMC Cancer. 2022 Feb 21;22:192. doi: 10.1186/s12885-022-09291-z (PMC8859909; doi:10.1186/s12885-022-09291-z)
Supplement: Supplementary file 13 — Additional file 13: Supplementary Table S4. The results of univariate Cox regression analysis for screening prognostic genes significantly associated with prognosis. [file 12885_2022_9291_MOESM13_ESM.xlsx]

## Sheet: Supplementary Table S4
	p.value	HR	Low 95%CI	High 95%CI
ANLN	0.0207275	1.66288	1.08069	2.55869
APOD	0.0204982	0.752066	0.590996	0.957034
ARMCX1	0.00893337	1.442	1.09598	1.89726
ASF1B	0.0211503	0.584872	0.370693	0.922797
DSG2	0.00122136	1.9864	1.31043	3.01106
GALNT3	0.0142394	1.70347	1.11265	2.60802
HK2	0.0194115	1.4826	1.06567	2.06264
HLF	0.00464518	0.584105	0.402539	0.847566
PGM5	0.0298401	0.513441	0.281364	0.936942
PTPRB	0.000980228	2.2074	1.37848	3.53477
SERINC2	0.0267288	1.49174	1.0472	2.12499
